# Supplementary material for: Molecular Design of Sexiphenyl-Based Liquid Crystals: Towards Temperature-Stable, Nematic Phases with Enhanced Optical Properties
Source: Molecules. 2024 Feb 21;29(5):946. doi: 10.3390/molecules29050946 (PMC10934087; doi:10.3390/molecules29050946)
Supplement: Supplementary file 1 [file molecules-29-00946-s001.zip]

Archive with 1 entries (1 files):
- molecules-2866249-supplementary.pdf
